# Supplementary material for: Collaborative Primary-Care Workforce Models: An Integrative Review of Evidence Informing RN Prescriber Integration with Family Physicians and Nurse Practitioners
Source: Healthcare (Basel). 2026 Jun 30;14(13):1899. doi: 10.3390/healthcare14131899 (PMC13361783; doi:10.3390/healthcare14131899)
Supplement: Supplementary file 1 [file healthcare-14-01899-s001.zip]

Archive with 1 entries (1 files):
- healthcare-4379077-supplementary.pdf
